# Supplementary material for: Persistence of Depression and Anxiety despite Short-Term Disease Activity Improvement in Patients with Systemic Lupus Erythematosus: A Single-Centre, Prospective Study
Source: J Clin Med. 2022 Jul 25;11(15):4316. doi: 10.3390/jcm11154316 (PMC9329785; doi:10.3390/jcm11154316)
Supplement: Supplementary file 1 [file jcm-11-04316-s001.zip]

Archive with 1 entries (1 files):
- jcm-1785249-supplementary.pdf
